# Supplementary material for: ﻿Two new species of the Drawida japonica species complex (Oligochaeta, Moniligastridae) from East Asia delimited by integrative taxonomic methods
Source: Zookeys. 2025 Dec 19;1264:377–402. doi: 10.3897/zookeys.1264.170881 (PMC12743248; doi:10.3897/zookeys.1264.170881)
Supplement: XML Treatment for Drawida henanensis [file zookeys.1264.170881-treatment1.xml]

<!DOCTYPE tp:taxon-treatment
  PUBLIC "-//TaxonX//DTD Taxonomic Treatment Publishing DTD v0 20100105//EN" "tax-treatment-NSO.dtd">
<tp:taxon-treatment xmlns:tp="http://www.plazi.org/taxpub"><tp:treatment-meta><kwd-group><label>Taxon classification</label><kwd>
                <named-content content-type="kingdom">Animalia</named-content>
              </kwd><kwd>
                <named-content content-type="order">Moniligastrida</named-content>
              </kwd><kwd>
                <named-content content-type="family">Moniligastridae</named-content>
              </kwd></kwd-group><mixed-citation publication-type="journal"><person-group><name><surname>Liu</surname><given-names>Min</given-names></name><name><surname>Miao</surname><given-names>Pu</given-names></name><name><surname>Liu</surname><given-names>Zheng</given-names></name><name><surname>Aspe</surname><given-names>Nonillon M.</given-names></name><name><surname>Zhang</surname><given-names>Yufeng</given-names></name><name><surname>Zhao</surname><given-names>Huifeng</given-names></name></person-group><article-title>﻿Two new species of the <italic><tp:taxon-name><tp:taxon-name-part taxon-name-part-type="genus" reg="Drawida">Drawida</tp:taxon-name-part> <tp:taxon-name-part taxon-name-part-type="species" reg="japonica">japonica</tp:taxon-name-part></tp:taxon-name></italic> species complex (<tp:taxon-name><tp:taxon-name-part taxon-name-part-type="subclass">Oligochaeta</tp:taxon-name-part></tp:taxon-name>, <tp:taxon-name><tp:taxon-name-part taxon-name-part-type="family">Moniligastridae</tp:taxon-name-part></tp:taxon-name>) from East Asia delimited by integrative taxonomic methods</article-title><source>Zookeys</source><day>19</day><month>12</month><year>2025</year><volume>1264</volume><fpage>377</fpage><lpage>402</lpage><pub-id pub-id-type="doi">10.3897/zookeys.1264.170881</pub-id></mixed-citation></tp:treatment-meta><tp:nomenclature><label>﻿</label><tp:taxon-name><object-id xmlns:xlink="http://www.w3.org/1999/xlink" content-type="arpha" xlink:type="simple">D4AE5933-BE9D-5E14-83CD-E4F1EFBAC198</object-id>
              <tp:taxon-name-part taxon-name-part-type="genus" reg="Drawida">Drawida</tp:taxon-name-part>
              <tp:taxon-name-part taxon-name-part-type="species" reg="henanensis">henanensis</tp:taxon-name-part>
              <object-id xmlns:xlink="http://www.w3.org/1999/xlink" content-type="zoobank" xlink:type="simple">https://zoobank.org/B2B640AF-E77F-43A1-8C0A-DB1CF6CAD29A</object-id>
            </tp:taxon-name><tp:taxon-authority>Liu &amp; Zhao</tp:taxon-authority><tp:taxon-status xmlns:xlink="http://www.w3.org/1999/xlink" xlink:type="simple">sp. nov.</tp:taxon-status><xref ref-type="fig" rid="F1">Figs 1</xref><xref ref-type="fig" rid="F2">, 2</xref></tp:nomenclature><tp:treatment-sec sec-type="type material" id="SECID0EH1AE"><title>Type material.</title><p><bold><italic>Holotype</italic></bold> • HNLN-GR-I2_23 (<abbrev xmlns:xlink="http://www.w3.org/1999/xlink" xlink:title="cytochrome c oxidase subunit I" id="ABBRID0ES1AE" xlink:type="simple">COI</abbrev> accession number: <ext-link xmlns:xlink="http://www.w3.org/1999/xlink" xlink:href="PQ288549" ext-link-type="gen" xlink:type="simple">PQ288549</ext-link>), one clitellate, Luoning County (<named-content xmlns:xlink="http://www.w3.org/1999/xlink" content-type="dwc:verbatimCoordinates" xlink:type="simple"><named-content content-type="geo-json" specific-use="{&#34;type&#34;:&#34;Point&#34;,&#34;coordinates&#34;:[111.636800,34.436400]}" id="NCID0E51AE" xlink:type="simple">34.4364°N, 111.6368°E</named-content></named-content>), Luoyang Prefecture, Henan Province, China, 2023-05-18, coll. Huifeng Zhao. <bold><italic>Paratypes</italic></bold> • four clitellates, HNLN-GR-I2_27 (<abbrev xmlns:xlink="http://www.w3.org/1999/xlink" xlink:title="cytochrome c oxidase subunit I" id="ABBRID0EG2AE" xlink:type="simple">COI</abbrev> accession number: <ext-link xmlns:xlink="http://www.w3.org/1999/xlink" xlink:href="PQ288553" ext-link-type="gen" xlink:type="simple">PQ288553</ext-link>), HNLN-GR-I2_50 (<abbrev xmlns:xlink="http://www.w3.org/1999/xlink" xlink:title="cytochrome c oxidase subunit I" id="ABBRID0EP2AE" xlink:type="simple">COI</abbrev> accession number: <ext-link xmlns:xlink="http://www.w3.org/1999/xlink" xlink:href="PQ288568" ext-link-type="gen" xlink:type="simple">PQ288568</ext-link>), HNLN-GR-I1_02 (<abbrev xmlns:xlink="http://www.w3.org/1999/xlink" xlink:title="cytochrome c oxidase subunit I" id="ABBRID0EY2AE" xlink:type="simple">COI</abbrev> accession number: <ext-link xmlns:xlink="http://www.w3.org/1999/xlink" xlink:href="PQ288546" ext-link-type="gen" xlink:type="simple">PQ288546</ext-link>) and HNLN-GR-I2_55 (<abbrev xmlns:xlink="http://www.w3.org/1999/xlink" xlink:title="cytochrome c oxidase subunit I" id="ABBRID0EB3AE" xlink:type="simple">COI</abbrev> accession number: <ext-link xmlns:xlink="http://www.w3.org/1999/xlink" xlink:href="PQ288573" ext-link-type="gen" xlink:type="simple">PQ288573</ext-link>), with the same data as the holotype. All types of this new species were deposited in C-HLU.</p></tp:treatment-sec><tp:treatment-sec sec-type="diagnosis" id="SECID0EK3AE"><title>Diagnosis.</title><p>Grey when preserved in alcohol. Length 24–47 mm, diameter 1.8–3.0 mm, segments up to 130. Clitellum in X–XIII. Dorsal pores absent. Setae small and closely paired. Spermathecal pores in 7/8, male pores in 10/11, female pores more usually inconspicuous. Genital markings present in VIII–XI, unpaired or absent. Spermathecae in VII–VIII. Testis sacs in IX–X, light yellow, with white and thick prostate glands in X. Ovary chamber in XI, with long ovisacs extending to XX. Gizzards two or three, in (XI) XII–XIII or XIV (XVI).</p></tp:treatment-sec><tp:treatment-sec sec-type="description" id="SECID0EP3AE"><title>Description.</title><p><bold><italic>External characters</italic></bold>: Size 24–47 mm by 1.8–3 mm, segments ≤ 130, body grey. Prostomium prolobous (Figs <xref ref-type="fig" rid="F1">1A</xref>, <xref ref-type="fig" rid="F2">2A</xref>). Clitellum in X–XIII, light grey (Fig. <xref ref-type="fig" rid="F1">1B</xref>). Dorsal pores absent. Setae small and closely paired (aa = bc) (Fig. <xref ref-type="fig" rid="F2">2D1–D3</xref>). Spermathecal pores paired in 7/8 in the bc-line, close to c, or usually inconspicuous (Fig. <xref ref-type="fig" rid="F1">1C2</xref>). Male pores paired in bc-line, close to b, overhanging segment 10/11, penis-like (Figs <xref ref-type="fig" rid="F1">1C1, C2</xref>, <xref ref-type="fig" rid="F2">2B</xref>). Female pore absent. Genital markings circular (Fig. <xref ref-type="fig" rid="F2">2C</xref>), irregularly unpaired in VIII–XI, or absent. Penis absent.</p><p><bold><italic>Internal characters</italic></bold>: Septa 5/6–8/9 thick and muscular, 10/11 and 11/12 surround to form an ovary chamber (Fig. <xref ref-type="fig" rid="F1">1G</xref>). Ovisacs slightly yellowish, covering gizzards from 11/12 as far back as XX (Fig. <xref ref-type="fig" rid="F1">1F1, F2</xref>). Gizzards two in XI (XII)–XIII (XIV) or three in XII–XVI (Fig. <xref ref-type="fig" rid="F1">1D1, D2</xref>). Spermathecae paired in VII–VIII with a spherical-like ampulla, medium coiled duct, and long sac-like and small spermathecal atrium in VIII (Figs <xref ref-type="fig" rid="F1">1I1, I2</xref>, <xref ref-type="fig" rid="F8">8A</xref>). Testis sacs light yellow in IX–X, vas deferens slender and less coiled; with elliptical white and thick prostate glands in X (Fig. <xref ref-type="fig" rid="F1">1H1, H2</xref>). Accessory glands round and stalkless in VII–XI (Fig. <xref ref-type="fig" rid="F1">1E</xref>), corresponding with genital markings outside.</p></tp:treatment-sec><tp:treatment-sec sec-type="distribution" id="SECID0E45AE"><title>Distribution.</title><p>Luoning County (<named-content xmlns:xlink="http://www.w3.org/1999/xlink" content-type="dwc:verbatimCoordinates" xlink:type="simple"><named-content content-type="geo-json" specific-use="{&#34;type&#34;:&#34;Point&#34;,&#34;coordinates&#34;:[111.636800,34.436400]}" id="NCID0EG6AE" xlink:type="simple">34.4364°N, 111.6368°E</named-content></named-content>), Luoyang Prefecture, Henan Province, China.</p></tp:treatment-sec><tp:treatment-sec sec-type="habitat" id="SECID0EL6AE"><title>Habitat.</title><p>Around the tobacco field where there is organic fertilizer.</p></tp:treatment-sec><tp:treatment-sec sec-type="etymology" id="SECID0EQ6AE"><title>Etymology.</title><p>The name refers to the possible distribution range in China.</p></tp:treatment-sec><tp:treatment-sec sec-type="remarks" id="SECID0EV6AE"><title>Remarks.</title><p>The species exhibits significant morphological similarity to <italic><tp:taxon-name><tp:taxon-name-part taxon-name-part-type="genus" reg="Drawida">D.</tp:taxon-name-part> <tp:taxon-name-part taxon-name-part-type="species" reg="japonica">japonica</tp:taxon-name-part></tp:taxon-name></italic> s. s., particularly with respect to body coloration, which is grey when preserved in alcohol, having the male pores pair in 10/11, the testis sacs in IX–X, and the prostate gland in X. However, a notable difference is the clitellum of <italic><tp:taxon-name><tp:taxon-name-part taxon-name-part-type="genus" reg="Drawida">D.</tp:taxon-name-part> <tp:taxon-name-part taxon-name-part-type="species" reg="henanensis">henanensis</tp:taxon-name-part></tp:taxon-name></italic> sp. nov. in X–XIII, whereas in (IX) X–XIII or ½XIV in <italic><tp:taxon-name><tp:taxon-name-part taxon-name-part-type="genus" reg="Drawida">D.</tp:taxon-name-part> <tp:taxon-name-part taxon-name-part-type="species" reg="japonica">japonica</tp:taxon-name-part></tp:taxon-name></italic> s. s. The new species exhibits a loose and less coiled vas deferens, as well as an elliptical, white, and thick prostate gland. In contrast, <italic><tp:taxon-name><tp:taxon-name-part taxon-name-part-type="genus" reg="Drawida">D.</tp:taxon-name-part> <tp:taxon-name-part taxon-name-part-type="species" reg="japonica">japonica</tp:taxon-name-part></tp:taxon-name></italic> s. s. is characterized by coiled and twisted vas deferens and a club-shaped and erect prostate gland.</p><p><italic><tp:taxon-name>
                  <tp:taxon-name-part taxon-name-part-type="genus" reg="Drawida">Drawida</tp:taxon-name-part> <tp:taxon-name-part taxon-name-part-type="species" reg="henanensis">henanensis</tp:taxon-name-part></tp:taxon-name></italic> sp. nov. is also somewhat similar to <italic><tp:taxon-name><tp:taxon-name-part taxon-name-part-type="genus" reg="Drawida">D.</tp:taxon-name-part> <tp:taxon-name-part taxon-name-part-type="species" reg="koreana">koreana</tp:taxon-name-part></tp:taxon-name></italic>, <italic><tp:taxon-name><tp:taxon-name-part taxon-name-part-type="genus" reg="Drawida">D.</tp:taxon-name-part> <tp:taxon-name-part taxon-name-part-type="species" reg="keikiensis">keikiensis</tp:taxon-name-part></tp:taxon-name></italic>, <italic><tp:taxon-name><tp:taxon-name-part taxon-name-part-type="genus" reg="Drawida">D.</tp:taxon-name-part> <tp:taxon-name-part taxon-name-part-type="species" reg="companio">companio</tp:taxon-name-part></tp:taxon-name></italic>, <italic><tp:taxon-name><tp:taxon-name-part taxon-name-part-type="genus" reg="Drawida">D.</tp:taxon-name-part> <tp:taxon-name-part taxon-name-part-type="species" reg="moriokaensis">moriokaensis</tp:taxon-name-part></tp:taxon-name></italic>, and <italic><tp:taxon-name><tp:taxon-name-part taxon-name-part-type="genus" reg="Drawida">D.</tp:taxon-name-part> <tp:taxon-name-part taxon-name-part-type="species" reg="siemsseni">siemsseni</tp:taxon-name-part></tp:taxon-name></italic> in terms of the location of the clitellum (X–XIII). However, the new species is distinguished from both <italic><tp:taxon-name><tp:taxon-name-part taxon-name-part-type="genus" reg="Drawida">D.</tp:taxon-name-part> <tp:taxon-name-part taxon-name-part-type="species" reg="koreana">koreana</tp:taxon-name-part></tp:taxon-name></italic> and <italic><tp:taxon-name><tp:taxon-name-part taxon-name-part-type="genus" reg="Drawida">D.</tp:taxon-name-part> <tp:taxon-name-part taxon-name-part-type="species" reg="siemsseni">siemsseni</tp:taxon-name-part></tp:taxon-name></italic> by its gray body coloration and medium coiled spermathecal ducts. In contrast, <italic><tp:taxon-name><tp:taxon-name-part taxon-name-part-type="genus" reg="Drawida">D.</tp:taxon-name-part> <tp:taxon-name-part taxon-name-part-type="species" reg="koreana">koreana</tp:taxon-name-part></tp:taxon-name></italic> has a dark blue body and short, less coiled spermathecal ducts, while <italic><tp:taxon-name><tp:taxon-name-part taxon-name-part-type="genus" reg="Drawida">D.</tp:taxon-name-part> <tp:taxon-name-part taxon-name-part-type="species" reg="siemsseni">siemsseni</tp:taxon-name-part></tp:taxon-name></italic> has a light yellow body and long coiled spermathecal ducts. <italic><tp:taxon-name><tp:taxon-name-part taxon-name-part-type="genus" reg="Drawida">D.</tp:taxon-name-part> <tp:taxon-name-part taxon-name-part-type="species" reg="henanensis">henanensis</tp:taxon-name-part></tp:taxon-name></italic> sp. nov. exhibits unpaired genital markings in VII–XI and lacks female pores, while the genital markings of <italic><tp:taxon-name><tp:taxon-name-part taxon-name-part-type="genus" reg="Drawida">D.</tp:taxon-name-part> <tp:taxon-name-part taxon-name-part-type="species" reg="keikiensis">keikiensis</tp:taxon-name-part></tp:taxon-name></italic> and <italic><tp:taxon-name><tp:taxon-name-part taxon-name-part-type="genus" reg="Drawida">D.</tp:taxon-name-part> <tp:taxon-name-part taxon-name-part-type="species" reg="moriokaensis">moriokaensis</tp:taxon-name-part></tp:taxon-name></italic> are absent, and female pores for the latter species are present in XII and 11/12, respectively. In addition, the new species exhibits ovisacs extending to XX, while the ovisacs of <italic><tp:taxon-name><tp:taxon-name-part taxon-name-part-type="genus" reg="Drawida">D.</tp:taxon-name-part> <tp:taxon-name-part taxon-name-part-type="species" reg="companio">companio</tp:taxon-name-part></tp:taxon-name></italic> extend to XIV. <italic><tp:taxon-name><tp:taxon-name-part taxon-name-part-type="genus" reg="Drawida">D.</tp:taxon-name-part> <tp:taxon-name-part taxon-name-part-type="species" reg="henanensis">henanensis</tp:taxon-name-part></tp:taxon-name></italic> sp. nov. is distinguished from <italic><tp:taxon-name><tp:taxon-name-part taxon-name-part-type="genus" reg="Drawida">D.</tp:taxon-name-part> <tp:taxon-name-part taxon-name-part-type="species" reg="jeholensis">jeholensis</tp:taxon-name-part></tp:taxon-name></italic> by its relatively diminutive spermathecal atrium in VIII and the absence of female pores, while <italic><tp:taxon-name><tp:taxon-name-part taxon-name-part-type="genus" reg="Drawida">D.</tp:taxon-name-part> <tp:taxon-name-part taxon-name-part-type="species" reg="jeholensis">jeholensis</tp:taxon-name-part></tp:taxon-name></italic> is characterized by a comparatively substantial spermathecal atrium in 7/8 and the presence of female pores in XII. Furthermore, the new species exhibits loose and less coiled vas deferens of testis sacs, an elliptical, white, and thick disc-shaped prostate, without penis. The new species also differs from <italic><tp:taxon-name><tp:taxon-name-part taxon-name-part-type="genus" reg="Drawida">D.</tp:taxon-name-part> <tp:taxon-name-part taxon-name-part-type="species" reg="calebi">calebi</tp:taxon-name-part></tp:taxon-name></italic> such that the latter is characterized by a short, coiled vas deferens of testis sacs, a sessile and smooth prostate, and a penis that is short at 10/11.</p><fig id="F1" position="float" orientation="portrait"><object-id xmlns:xlink="http://www.w3.org/1999/xlink" content-type="doi" xlink:type="simple">10.3897/zookeys.1264.170881.figure1</object-id><object-id xmlns:xlink="http://www.w3.org/1999/xlink" content-type="arpha" xlink:type="simple">1AA41BD1-60F4-5753-A264-62EF14759177</object-id><label>Figure 1.</label><caption><p><italic><tp:taxon-name>
              <tp:taxon-name-part taxon-name-part-type="genus" reg="Drawida">Drawida</tp:taxon-name-part> <tp:taxon-name-part taxon-name-part-type="species" reg="henanensis">henanensis</tp:taxon-name-part></tp:taxon-name></italic> sp. nov., holotype (HNLN-GR-I2_23). <bold>A.</bold> Ventral view of the prostomium; <bold>B.</bold> Dorsal view of the clitellum region; <bold>C1, C2.</bold> Ventral view of male pores, genital markings, and spermathecal pores; <bold>D1, D2.</bold> Ventral view of gizzards; <bold>E.</bold> Ventral view of the accessory gland; <bold>F1, F2.</bold> Ventral view of ovisacs; <bold>G.</bold> Ventral view of ovary chamber; <bold>H1, H2.</bold> Left testis sac, with vas deferens and prostate gland; <bold>I1, I2.</bold> Right spermathecae. Scale bars: 0.5 mm.</p></caption><graphic xmlns:xlink="http://www.w3.org/1999/xlink" xlink:href="zookeys-1264-377_article-170881__-g001.jpg" position="float" orientation="portrait" xlink:type="simple" id="oo_1496867.jpg"><uri content-type="original_file" xlink:type="simple">https://binary.pensoft.net/fig/1496867</uri></graphic></fig><fig id="F2" position="float" orientation="portrait"><object-id xmlns:xlink="http://www.w3.org/1999/xlink" content-type="doi" xlink:type="simple">10.3897/zookeys.1264.170881.figure2</object-id><object-id xmlns:xlink="http://www.w3.org/1999/xlink" content-type="arpha" xlink:type="simple">56C1EFE5-2CFE-57C8-BBCF-486F5001CDF9</object-id><label>Figure 2.</label><caption><p><italic><tp:taxon-name>
              <tp:taxon-name-part taxon-name-part-type="genus" reg="Drawida">Drawida</tp:taxon-name-part> <tp:taxon-name-part taxon-name-part-type="species" reg="henanensis">henanensis</tp:taxon-name-part></tp:taxon-name></italic> sp. nov. (HNLN-GR-I2_27). Electron microscope image showing <bold>A.</bold> Ventral view of the prostomium; <bold>B.</bold> Ventral view of male pores; <bold>C.</bold> Ventral view of genital markings; <bold>D1–D3.</bold> Ventral view of setae.</p></caption><graphic xmlns:xlink="http://www.w3.org/1999/xlink" xlink:href="zookeys-1264-377_article-170881__-g002.jpg" position="float" orientation="portrait" xlink:type="simple" id="oo_1496868.jpg"><uri content-type="original_file" xlink:type="simple">https://binary.pensoft.net/fig/1496868</uri></graphic></fig></tp:treatment-sec><tp:treatment-sec><!--Section generated to contain objects referenced in tp:taxon-treatment.--><fig id="F8" position="float" orientation="portrait"><object-id xmlns:xlink="http://www.w3.org/1999/xlink" content-type="doi" xlink:type="simple">10.3897/zookeys.1264.170881.figure8</object-id><object-id xmlns:xlink="http://www.w3.org/1999/xlink" content-type="arpha" xlink:type="simple">0207CFE1-8AE4-5B65-9EA6-23443386AF1B</object-id><label>Figure 8.</label><caption><p>The spermathecal atrium of three species of <italic><tp:taxon-name><tp:taxon-name-part taxon-name-part-type="genus" reg="Drawida">Drawida</tp:taxon-name-part> <tp:taxon-name-part taxon-name-part-type="species" reg="japonica">japonica</tp:taxon-name-part></tp:taxon-name></italic> species complex. <bold>A.</bold><italic><tp:taxon-name><tp:taxon-name-part taxon-name-part-type="genus" reg="Drawida">Drawida</tp:taxon-name-part> <tp:taxon-name-part taxon-name-part-type="species" reg="henanensis">henanensis</tp:taxon-name-part></tp:taxon-name></italic> sp. nov. (HNLN-GR-I2_34); <bold>B.</bold><italic><tp:taxon-name><tp:taxon-name-part taxon-name-part-type="genus" reg="Drawida">Drawida</tp:taxon-name-part> <tp:taxon-name-part taxon-name-part-type="species" reg="sinensis">sinensis</tp:taxon-name-part></tp:taxon-name></italic> sp. nov. (HNLN-GR-I1_02); <bold>C.</bold><italic><tp:taxon-name><tp:taxon-name-part taxon-name-part-type="genus" reg="Drawida">Drawida</tp:taxon-name-part> <tp:taxon-name-part taxon-name-part-type="species" reg="japonica">japonica</tp:taxon-name-part></tp:taxon-name></italic> (HNLN-GR-I3_02).</p></caption><graphic xmlns:xlink="http://www.w3.org/1999/xlink" xlink:href="zookeys-1264-377_article-170881__-g008.jpg" position="float" orientation="portrait" xlink:type="simple" id="oo_1496874.jpg"><uri content-type="original_file" xlink:type="simple">https://binary.pensoft.net/fig/1496874</uri></graphic></fig></tp:treatment-sec></tp:taxon-treatment>
