# Supplementary material for: ﻿Two new species of the Drawida japonica species complex (Oligochaeta, Moniligastridae) from East Asia delimited by integrative taxonomic methods
Source: Zookeys. 2025 Dec 19;1264:377–402. doi: 10.3897/zookeys.1264.170881 (PMC12743248; doi:10.3897/zookeys.1264.170881)
Supplement: XML Treatment for Drawida sinensis [file zookeys.1264.170881-treatment2.xml]

<!DOCTYPE tp:taxon-treatment
  PUBLIC "-//TaxonX//DTD Taxonomic Treatment Publishing DTD v0 20100105//EN" "tax-treatment-NSO.dtd">
<tp:taxon-treatment xmlns:tp="http://www.plazi.org/taxpub"><tp:treatment-meta><kwd-group><label>Taxon classification</label><kwd>
                <named-content content-type="kingdom">Animalia</named-content>
              </kwd><kwd>
                <named-content content-type="order">Moniligastrida</named-content>
              </kwd><kwd>
                <named-content content-type="family">Moniligastridae</named-content>
              </kwd></kwd-group><mixed-citation publication-type="journal"><person-group><name><surname>Liu</surname><given-names>Min</given-names></name><name><surname>Miao</surname><given-names>Pu</given-names></name><name><surname>Liu</surname><given-names>Zheng</given-names></name><name><surname>Aspe</surname><given-names>Nonillon M.</given-names></name><name><surname>Zhang</surname><given-names>Yufeng</given-names></name><name><surname>Zhao</surname><given-names>Huifeng</given-names></name></person-group><article-title>﻿Two new species of the <italic><tp:taxon-name><tp:taxon-name-part taxon-name-part-type="genus" reg="Drawida">Drawida</tp:taxon-name-part> <tp:taxon-name-part taxon-name-part-type="species" reg="japonica">japonica</tp:taxon-name-part></tp:taxon-name></italic> species complex (<tp:taxon-name><tp:taxon-name-part taxon-name-part-type="subclass">Oligochaeta</tp:taxon-name-part></tp:taxon-name>, <tp:taxon-name><tp:taxon-name-part taxon-name-part-type="family">Moniligastridae</tp:taxon-name-part></tp:taxon-name>) from East Asia delimited by integrative taxonomic methods</article-title><source>Zookeys</source><day>19</day><month>12</month><year>2025</year><volume>1264</volume><fpage>377</fpage><lpage>402</lpage><pub-id pub-id-type="doi">10.3897/zookeys.1264.170881</pub-id></mixed-citation></tp:treatment-meta><tp:nomenclature><label>﻿</label><tp:taxon-name><object-id xmlns:xlink="http://www.w3.org/1999/xlink" content-type="arpha" xlink:type="simple">38B9B5FF-A57C-5F01-B612-444D7BC98997</object-id>
              <tp:taxon-name-part taxon-name-part-type="genus" reg="Drawida">Drawida</tp:taxon-name-part>
              <tp:taxon-name-part taxon-name-part-type="species" reg="sinensis">sinensis</tp:taxon-name-part>
              <object-id xmlns:xlink="http://www.w3.org/1999/xlink" content-type="zoobank" xlink:type="simple">https://zoobank.org/3FC645D6-B8D0-46A6-B637-ABAEA1DF547B</object-id>
            </tp:taxon-name><tp:taxon-authority>Liu &amp; Zhao</tp:taxon-authority><tp:taxon-status xmlns:xlink="http://www.w3.org/1999/xlink" xlink:type="simple">sp. nov.</tp:taxon-status><xref ref-type="fig" rid="F3">Fig. 3</xref></tp:nomenclature><tp:treatment-sec sec-type="type material" id="SECID0EVJAG"><title>Type material.</title><p><bold><italic>Holotype</italic></bold> • HNLN-GR-I2_40 (<abbrev xmlns:xlink="http://www.w3.org/1999/xlink" xlink:title="cytochrome c oxidase subunit I" id="ABBRID0EAKAG" xlink:type="simple">COI</abbrev> accession number: <ext-link xmlns:xlink="http://www.w3.org/1999/xlink" xlink:href="PQ288561" ext-link-type="gen" xlink:type="simple">PQ288561</ext-link>), one clitellate, Luoning County (<named-content xmlns:xlink="http://www.w3.org/1999/xlink" content-type="dwc:verbatimCoordinates" xlink:type="simple"><named-content content-type="geo-json" specific-use="{&#34;type&#34;:&#34;Point&#34;,&#34;coordinates&#34;:[111.636800,34.436400]}" id="NCID0EMKAG" xlink:type="simple">34.4364°N, 111.6368°E</named-content></named-content>), Luoyang Prefecture, Henan Province, China, 2023-05-18, coll. Huifeng Zhao. <bold><italic>Paratypes</italic></bold> • Two clitellates, HNLN-GR-I2_34 (<abbrev xmlns:xlink="http://www.w3.org/1999/xlink" xlink:title="cytochrome c oxidase subunit I" id="ABBRID0EUKAG" xlink:type="simple">COI</abbrev> accession number: <ext-link xmlns:xlink="http://www.w3.org/1999/xlink" xlink:href="PQ288559" ext-link-type="gen" xlink:type="simple">PQ288559</ext-link>) and HNLN-GR-I3_47 (<abbrev xmlns:xlink="http://www.w3.org/1999/xlink" xlink:title="cytochrome c oxidase subunit I" id="ABBRID0E4KAG" xlink:type="simple">COI</abbrev> accession number: <ext-link xmlns:xlink="http://www.w3.org/1999/xlink" xlink:href="PQ288584" ext-link-type="gen" xlink:type="simple">PQ288584</ext-link>), have the same data as the holotype. All types of this new species were deposited in C-HLU.</p></tp:treatment-sec><tp:treatment-sec sec-type="diagnosis" id="SECID0EGLAG"><title>Diagnosis.</title><p>Body light grey. Length 41.8–52 mm, diameter 3.5–4 mm, segments 144–151. Prostomium prolobous. Clitellum in X–XIII. Spermathecal pores in 7/8, male pores in 10/11, and female pore absent. Setae small and closely paired. Spermathecae in VII–VIII with tightly coiled ducts. Testis sacs in IX–X, with long white and thick prostate glands in X. Ovary chamber in XI, and ovisacs in XII–XV. Gizzards two in XI–XIII. Penis absent.</p></tp:treatment-sec><tp:treatment-sec sec-type="description" id="SECID0ELLAG"><title>Description.</title><p><bold><italic>External characters</italic></bold>: Body light grey when preserved in alcohol. Prostomium prolobous (Fig. <xref ref-type="fig" rid="F3">3A</xref>). Size 41.8–52 mm by 3.5–4 mm, segments ≤ 151. Clitellum in X–XIII, grayish white (Fig. <xref ref-type="fig" rid="F3">3B</xref>). Setae small and closely paired (aa = bc). Dorsal pore and female pore absent. Spermathecal pores paired at 7/8, between setae b and c, close b, or inconspicuous (Fig. <xref ref-type="fig" rid="F3">3C2</xref>). Male pores raised on 10/11 in bc-line close to b, penis absent (Fig. <xref ref-type="fig" rid="F3">3C1, C2</xref>). Genital markings circular and unpaired in VII–XI.</p><p><bold><italic>Internal characters</italic></bold>: Spermathecae protected by thick and muscular septae (7/8–8/9) in VII–VII, with a circular ampulla and tightly coiled ducts, and long sac-like and small spermathecal atrium in VIII (Figs <xref ref-type="fig" rid="F3">3G1, G2</xref>, <xref ref-type="fig" rid="F8">8B</xref>). Testis sacs light yellow at IX–X, with long coiled vas deferens (Fig. <xref ref-type="fig" rid="F3">3F1, F2</xref>). Long white and thick prostate glands close testis sacs in X (Fig. <xref ref-type="fig" rid="F3">3F1, F2</xref>). Ovary chamber in XI with yolk-yellow ovisacs extends to XV (Fig. <xref ref-type="fig" rid="F3">3E1, E2</xref>). Gizzards two in XI–XIII, milky white and covered by ovisacs (Fig. <xref ref-type="fig" rid="F3">3D1, D2</xref>). Accessory glands are round and stalkless, corresponding with genital markings outside in VII–XI.</p></tp:treatment-sec><tp:treatment-sec sec-type="distribution" id="SECID0EFNAG"><title>Distribution.</title><p>Henan Province, China, and South Korea (<xref ref-type="bibr" rid="B13">Blakemore et al. 2014</xref>).</p></tp:treatment-sec><tp:treatment-sec sec-type="habitat" id="SECID0EPNAG"><title>Habitat.</title><p>Around the tobacco field where there is organic fertilizer.</p></tp:treatment-sec><tp:treatment-sec sec-type="etymology" id="SECID0EUNAG"><title>Etymology.</title><p>The name refers to the type locality, Henan Province in China.</p></tp:treatment-sec><tp:treatment-sec sec-type="remarks" id="SECID0EZNAG"><title>Remarks.</title><p><italic><tp:taxon-name>
                  <tp:taxon-name-part taxon-name-part-type="genus" reg="Drawida">Drawida</tp:taxon-name-part> <tp:taxon-name-part taxon-name-part-type="species" reg="sinensis">sinensis</tp:taxon-name-part></tp:taxon-name></italic> sp. nov. is similar to <italic><tp:taxon-name><tp:taxon-name-part taxon-name-part-type="genus" reg="Drawida">D.</tp:taxon-name-part> <tp:taxon-name-part taxon-name-part-type="species" reg="japonica">japonica</tp:taxon-name-part></tp:taxon-name></italic> s. s. in terms of the grey body coloration, the location of male pores (in 10/11), and the spermathecal atrium in VIII. However, the new species is distinguished from <italic><tp:taxon-name><tp:taxon-name-part taxon-name-part-type="genus" reg="Drawida">D.</tp:taxon-name-part> <tp:taxon-name-part taxon-name-part-type="species" reg="japonica">japonica</tp:taxon-name-part></tp:taxon-name></italic> s. s. by its tightly coiled spermathecal ducts, long sac-like and small atrium, long, thick, and white prostate gland, and long coiled vas deferens. Conversely, <italic><tp:taxon-name><tp:taxon-name-part taxon-name-part-type="genus" reg="Drawida">D.</tp:taxon-name-part> <tp:taxon-name-part taxon-name-part-type="species" reg="japonica">japonica</tp:taxon-name-part></tp:taxon-name></italic> s. s. has elongated coiled spermathecal ducts, relatively large thumb-like atrium, erect club-shaped prostate glands, and coiled and twisted vas deferens. <italic><tp:taxon-name><tp:taxon-name-part taxon-name-part-type="genus" reg="Drawida">Drawida</tp:taxon-name-part> <tp:taxon-name-part taxon-name-part-type="species" reg="sinensis">sinensis</tp:taxon-name-part></tp:taxon-name></italic> sp. nov. can be distinguished from <italic><tp:taxon-name><tp:taxon-name-part taxon-name-part-type="genus" reg="Drawida">D.</tp:taxon-name-part> <tp:taxon-name-part taxon-name-part-type="species" reg="henanensis">henanensis</tp:taxon-name-part></tp:taxon-name></italic> sp. nov. by its larger body size (length: 41.8–52 mm vs 24–47 mm; width 3.5–4 mm vs 1.8–3 mm), tighter coiling of the spermathecal ducts, and smaller ovisacs (XII–XV vs XII–XX).</p><p><italic><tp:taxon-name>
                  <tp:taxon-name-part taxon-name-part-type="genus" reg="Drawida">Drawida</tp:taxon-name-part> <tp:taxon-name-part taxon-name-part-type="species" reg="sinensis">sinensis</tp:taxon-name-part></tp:taxon-name></italic> sp. nov. is distinguished from <italic><tp:taxon-name><tp:taxon-name-part taxon-name-part-type="genus" reg="Drawida">D.</tp:taxon-name-part> <tp:taxon-name-part taxon-name-part-type="species" reg="keikiensis">keikiensis</tp:taxon-name-part></tp:taxon-name></italic> and <italic><tp:taxon-name><tp:taxon-name-part taxon-name-part-type="genus" reg="Drawida">D.</tp:taxon-name-part> <tp:taxon-name-part taxon-name-part-type="species" reg="moriokaensis">moriokaensis</tp:taxon-name-part></tp:taxon-name></italic> by its unique genital markings in VII–XI and the absence of penis, while the latter two species lack these genital markings and the penis pouch is in 10/11. <italic><tp:taxon-name><tp:taxon-name-part taxon-name-part-type="genus" reg="Drawida">D.</tp:taxon-name-part> <tp:taxon-name-part taxon-name-part-type="species" reg="sinensis">sinensis</tp:taxon-name-part></tp:taxon-name></italic> sp. nov., <italic><tp:taxon-name><tp:taxon-name-part taxon-name-part-type="genus" reg="Drawida">D.</tp:taxon-name-part> <tp:taxon-name-part taxon-name-part-type="species" reg="koreana">koreana</tp:taxon-name-part></tp:taxon-name></italic>, and <italic><tp:taxon-name><tp:taxon-name-part taxon-name-part-type="genus" reg="Drawida">D.</tp:taxon-name-part> <tp:taxon-name-part taxon-name-part-type="species" reg="siemsseni">siemsseni</tp:taxon-name-part></tp:taxon-name></italic> exhibit a maximum similarity in width, reaching 4 mm, while the new species is distinguished by its comparatively shorter body length (length 41.8–52 mm). In contrast, the lengths of the latter two species are 63–100 mm and 110 mm, respectively. <italic><tp:taxon-name><tp:taxon-name-part taxon-name-part-type="genus" reg="Drawida">Drawida</tp:taxon-name-part> <tp:taxon-name-part taxon-name-part-type="species" reg="sinensis">sinensis</tp:taxon-name-part></tp:taxon-name></italic> sp. nov. is distinguished from <italic><tp:taxon-name><tp:taxon-name-part taxon-name-part-type="genus" reg="Drawida">D.</tp:taxon-name-part> <tp:taxon-name-part taxon-name-part-type="species" reg="calebi">calebi</tp:taxon-name-part></tp:taxon-name></italic> by the presence of a tightly coiled spermathecal duct and the absence of penis, while the spermathecal duct of <italic><tp:taxon-name><tp:taxon-name-part taxon-name-part-type="genus" reg="Drawida">D.</tp:taxon-name-part> <tp:taxon-name-part taxon-name-part-type="species" reg="calebi">calebi</tp:taxon-name-part></tp:taxon-name></italic> is long and coiled, and the penis is short in 10/11. In addition, the new species exhibits the following characteristics: the clitellum in X–XIII, the ovisacs extend from XII–XV, the vas deferens of the testis sacs is long and coiled, and the spermathecal atrium is small in VIII. In contrast, <italic><tp:taxon-name><tp:taxon-name-part taxon-name-part-type="genus" reg="Drawida">D.</tp:taxon-name-part> <tp:taxon-name-part taxon-name-part-type="species" reg="jeholensis">jeholensis</tp:taxon-name-part></tp:taxon-name></italic> has its clitellum in IX–XIV, the ovisacs extend to XX, the vas deferens of the testis sacs is short and coiled, and the spermathecal atrium is large in 7/8. <italic><tp:taxon-name><tp:taxon-name-part taxon-name-part-type="genus" reg="Drawida">Drawida</tp:taxon-name-part> <tp:taxon-name-part taxon-name-part-type="species" reg="henanensis">henanensis</tp:taxon-name-part></tp:taxon-name></italic> sp. nov. also differs from <italic><tp:taxon-name><tp:taxon-name-part taxon-name-part-type="genus" reg="Drawida">D.</tp:taxon-name-part> <tp:taxon-name-part taxon-name-part-type="species" reg="companio">companio</tp:taxon-name-part></tp:taxon-name></italic> by the presence of two gizzards in XI–XIII and a long, thick, and white prostate, while <italic><tp:taxon-name><tp:taxon-name-part taxon-name-part-type="genus" reg="Drawida">D.</tp:taxon-name-part> <tp:taxon-name-part taxon-name-part-type="species" reg="companio">companio</tp:taxon-name-part></tp:taxon-name></italic> is characterized by three gizzards in XII–XIV and two small, white prostates.</p><fig id="F3" position="float" orientation="portrait"><object-id xmlns:xlink="http://www.w3.org/1999/xlink" content-type="doi" xlink:type="simple">10.3897/zookeys.1264.170881.figure3</object-id><object-id xmlns:xlink="http://www.w3.org/1999/xlink" content-type="arpha" xlink:type="simple">A6B08EC6-39E2-5933-9E89-50CDF1085A8D</object-id><label>Figure 3.</label><caption><p><italic><tp:taxon-name>
              <tp:taxon-name-part taxon-name-part-type="genus" reg="Drawida">Drawida</tp:taxon-name-part> <tp:taxon-name-part taxon-name-part-type="species" reg="sinensis">sinensis</tp:taxon-name-part></tp:taxon-name></italic> sp. nov., holotype (HNLN-GR-I2_40). <bold>A.</bold> Ventral view of the prostomium; <bold>B.</bold> Dorsal view of clitellum region; <bold>C1, C2.</bold> Ventral view male pores, genital markings, and spermathecal pores; <bold>D1, D2.</bold> Ventral view of gizzards; <bold>E1, E2.</bold> Ventral view of ovisacs; <bold>F1, F2.</bold> Left testis sac, vas deferens, prostate gland, accessory gland; <bold>G1, G2.</bold> Right spermathecae. Scale bars: 0.5 mm.</p></caption><graphic xmlns:xlink="http://www.w3.org/1999/xlink" xlink:href="zookeys-1264-377_article-170881__-g003.jpg" position="float" orientation="portrait" xlink:type="simple" id="oo_1496869.jpg"><uri content-type="original_file" xlink:type="simple">https://binary.pensoft.net/fig/1496869</uri></graphic></fig></tp:treatment-sec><tp:treatment-sec><!--Section generated to contain objects referenced in tp:taxon-treatment.--><fig id="F8" position="float" orientation="portrait"><object-id xmlns:xlink="http://www.w3.org/1999/xlink" content-type="doi" xlink:type="simple">10.3897/zookeys.1264.170881.figure8</object-id><object-id xmlns:xlink="http://www.w3.org/1999/xlink" content-type="arpha" xlink:type="simple">0207CFE1-8AE4-5B65-9EA6-23443386AF1B</object-id><label>Figure 8.</label><caption><p>The spermathecal atrium of three species of <italic><tp:taxon-name><tp:taxon-name-part taxon-name-part-type="genus" reg="Drawida">Drawida</tp:taxon-name-part> <tp:taxon-name-part taxon-name-part-type="species" reg="japonica">japonica</tp:taxon-name-part></tp:taxon-name></italic> species complex. <bold>A.</bold><italic><tp:taxon-name><tp:taxon-name-part taxon-name-part-type="genus" reg="Drawida">Drawida</tp:taxon-name-part> <tp:taxon-name-part taxon-name-part-type="species" reg="henanensis">henanensis</tp:taxon-name-part></tp:taxon-name></italic> sp. nov. (HNLN-GR-I2_34); <bold>B.</bold><italic><tp:taxon-name><tp:taxon-name-part taxon-name-part-type="genus" reg="Drawida">Drawida</tp:taxon-name-part> <tp:taxon-name-part taxon-name-part-type="species" reg="sinensis">sinensis</tp:taxon-name-part></tp:taxon-name></italic> sp. nov. (HNLN-GR-I1_02); <bold>C.</bold><italic><tp:taxon-name><tp:taxon-name-part taxon-name-part-type="genus" reg="Drawida">Drawida</tp:taxon-name-part> <tp:taxon-name-part taxon-name-part-type="species" reg="japonica">japonica</tp:taxon-name-part></tp:taxon-name></italic> (HNLN-GR-I3_02).</p></caption><graphic xmlns:xlink="http://www.w3.org/1999/xlink" xlink:href="zookeys-1264-377_article-170881__-g008.jpg" position="float" orientation="portrait" xlink:type="simple" id="oo_1496874.jpg"><uri content-type="original_file" xlink:type="simple">https://binary.pensoft.net/fig/1496874</uri></graphic></fig></tp:treatment-sec><ref-list><ref id="B13"><mixed-citation xmlns:xlink="http://www.w3.org/1999/xlink" xlink:type="simple"><person-group><name name-style="western"><surname>Blakemore</surname><given-names>RJ</given-names></name><name name-style="western"><surname>Lee</surname><given-names>S</given-names></name><name name-style="western"><surname>Seo</surname><given-names>H-y</given-names></name></person-group> (<year>2014</year>) <article-title>Reports of <italic><tp:taxon-name><tp:taxon-name-part taxon-name-part-type="genus">Drawida</tp:taxon-name-part></tp:taxon-name></italic> (<tp:taxon-name><tp:taxon-name-part taxon-name-part-type="subclass">Oligochaeta</tp:taxon-name-part></tp:taxon-name>: <tp:taxon-name><tp:taxon-name-part taxon-name-part-type="family">Moniligastridae</tp:taxon-name-part></tp:taxon-name>) from far East Asia.</article-title><source>Journal of Species Research</source><volume>3</volume>(<issue>2</issue>): <fpage>127</fpage>–<lpage>166</lpage>. <ext-link xlink:href="10.12651/JSR.2014.3.2.127" ext-link-type="doi" xlink:type="simple">https://doi.org/10.12651/JSR.2014.3.2.127</ext-link></mixed-citation></ref></ref-list></tp:taxon-treatment>
