# Supplementary material for: ﻿Two new species of the Drawida japonica species complex (Oligochaeta, Moniligastridae) from East Asia delimited by integrative taxonomic methods
Source: Zookeys. 2025 Dec 19;1264:377–402. doi: 10.3897/zookeys.1264.170881 (PMC12743248; doi:10.3897/zookeys.1264.170881)
Supplement: XML Treatment for Drawida japonica [file zookeys.1264.170881-treatment3.xml]

<!DOCTYPE tp:taxon-treatment
  PUBLIC "-//TaxonX//DTD Taxonomic Treatment Publishing DTD v0 20100105//EN" "tax-treatment-NSO.dtd">
<tp:taxon-treatment xmlns:tp="http://www.plazi.org/taxpub"><tp:treatment-meta><kwd-group><label>Taxon classification</label><kwd>
                <named-content content-type="kingdom">Animalia</named-content>
              </kwd><kwd>
                <named-content content-type="order">Moniligastrida</named-content>
              </kwd><kwd>
                <named-content content-type="family">Moniligastridae</named-content>
              </kwd></kwd-group><mixed-citation publication-type="journal"><person-group><name><surname>Liu</surname><given-names>Min</given-names></name><name><surname>Miao</surname><given-names>Pu</given-names></name><name><surname>Liu</surname><given-names>Zheng</given-names></name><name><surname>Aspe</surname><given-names>Nonillon M.</given-names></name><name><surname>Zhang</surname><given-names>Yufeng</given-names></name><name><surname>Zhao</surname><given-names>Huifeng</given-names></name></person-group><article-title>﻿Two new species of the <italic><tp:taxon-name><tp:taxon-name-part taxon-name-part-type="genus" reg="Drawida">Drawida</tp:taxon-name-part> <tp:taxon-name-part taxon-name-part-type="species" reg="japonica">japonica</tp:taxon-name-part></tp:taxon-name></italic> species complex (<tp:taxon-name><tp:taxon-name-part taxon-name-part-type="subclass">Oligochaeta</tp:taxon-name-part></tp:taxon-name>, <tp:taxon-name><tp:taxon-name-part taxon-name-part-type="family">Moniligastridae</tp:taxon-name-part></tp:taxon-name>) from East Asia delimited by integrative taxonomic methods</article-title><source>Zookeys</source><day>19</day><month>12</month><year>2025</year><volume>1264</volume><fpage>377</fpage><lpage>402</lpage><pub-id pub-id-type="doi">10.3897/zookeys.1264.170881</pub-id></mixed-citation></tp:treatment-meta><tp:nomenclature><label>﻿</label><tp:taxon-name><object-id xmlns:xlink="http://www.w3.org/1999/xlink" content-type="arpha" xlink:type="simple">170FB460-DEB5-553F-A81E-7E926CEDF15C</object-id>
              <tp:taxon-name-part taxon-name-part-type="genus" reg="Drawida">Drawida</tp:taxon-name-part>
              <tp:taxon-name-part taxon-name-part-type="species" reg="japonica">japonica</tp:taxon-name-part>
            </tp:taxon-name><tp:taxon-authority>(Michaelsen, 1892)</tp:taxon-authority><xref ref-type="fig" rid="F4">Fig. 4</xref><tp:nomenclature-citation-list><tp:nomenclature-citation><tp:taxon-name>
                  <tp:taxon-name-part taxon-name-part-type="genus" reg="Moniligaster">Moniligaster</tp:taxon-name-part> <tp:taxon-name-part taxon-name-part-type="species" reg="japonicus">japonicus</tp:taxon-name-part></tp:taxon-name><comment>Michaelsen, 1892: 232.</comment></tp:nomenclature-citation><tp:nomenclature-citation><tp:taxon-name>
                  <tp:taxon-name-part taxon-name-part-type="genus" reg="Moniligaster"/>
                  <tp:taxon-name-part taxon-name-part-type="species" reg="bahamensis"/>
                </tp:taxon-name><comment>?<tp:taxon-name><tp:taxon-name-part taxon-name-part-type="genus" reg="Moniligaster">Moniligaster</tp:taxon-name-part> <tp:taxon-name-part taxon-name-part-type="species" reg="bahamensis">bahamensis</tp:taxon-name-part></tp:taxon-name> Beddard, 1893: 690. </comment></tp:nomenclature-citation><tp:nomenclature-citation><tp:taxon-name>
                  <tp:taxon-name-part taxon-name-part-type="genus" reg="Drawida">Drawida</tp:taxon-name-part> <tp:taxon-name-part taxon-name-part-type="species" reg="japonica">japonica</tp:taxon-name-part></tp:taxon-name><comment>: <xref ref-type="bibr" rid="B46">Michaelsen 1900</xref>: 115.</comment></tp:nomenclature-citation><tp:nomenclature-citation><tp:taxon-name>
                  <tp:taxon-name-part taxon-name-part-type="genus" reg="Drawida">Drawida</tp:taxon-name-part> <tp:taxon-name-part taxon-name-part-type="species" reg="japonica">japonica</tp:taxon-name-part> <tp:taxon-name-part taxon-name-part-type="subspecies" reg="typica">typica</tp:taxon-name-part></tp:taxon-name><comment>: <xref ref-type="bibr" rid="B47">Michaelsen 1910</xref>: 49.</comment></tp:nomenclature-citation><tp:nomenclature-citation><tp:taxon-name>
                  <tp:taxon-name-part taxon-name-part-type="genus" reg="Drawida">Drawida</tp:taxon-name-part> <tp:taxon-name-part taxon-name-part-type="species" reg="japonicus">japonicus</tp:taxon-name-part> <tp:taxon-name-part taxon-name-part-type="subspecies" reg="typicus">typicus</tp:taxon-name-part></tp:taxon-name><comment>: <xref ref-type="bibr" rid="B49">Michaelsen 1931</xref>: 7.</comment></tp:nomenclature-citation><tp:nomenclature-citation><tp:taxon-name>
                  <tp:taxon-name-part taxon-name-part-type="genus" reg="Drawida">Drawida</tp:taxon-name-part> <tp:taxon-name-part taxon-name-part-type="species" reg="grahami">grahami</tp:taxon-name-part></tp:taxon-name><comment>Gates, 1935: 3; 1939: 408.</comment></tp:nomenclature-citation><tp:nomenclature-citation><tp:taxon-name>
                  <tp:taxon-name-part taxon-name-part-type="genus" reg="Drawida">Drawida</tp:taxon-name-part> <tp:taxon-name-part taxon-name-part-type="species" reg="propatula">propatula</tp:taxon-name-part></tp:taxon-name><comment>Gates, 1935: 449.</comment></tp:nomenclature-citation><tp:nomenclature-citation><tp:taxon-name>
                  <tp:taxon-name-part taxon-name-part-type="genus" reg="Drawida">Drawida</tp:taxon-name-part> <tp:taxon-name-part taxon-name-part-type="species" reg="japonica">japonica</tp:taxon-name-part> <tp:taxon-name-part taxon-name-part-type="subspecies" reg="japonica">japonica</tp:taxon-name-part></tp:taxon-name><comment>: <xref ref-type="bibr" rid="B12">Blakemore et al. 2010</xref>: 1; <xref ref-type="bibr" rid="B11">Blakemore and Kupriyanova 2010</xref>: 8.</comment></tp:nomenclature-citation></tp:nomenclature-citation-list></tp:nomenclature><tp:treatment-sec sec-type="material" id="SECID0ED2AG"><title>Materials examined.</title><p>• Six clitellates: HNLN-GR-I2_36 (<abbrev xmlns:xlink="http://www.w3.org/1999/xlink" xlink:title="cytochrome c oxidase subunit I" id="ABBRID0EJ2AG" xlink:type="simple">COI</abbrev> accession number: <ext-link xmlns:xlink="http://www.w3.org/1999/xlink" xlink:href="PQ288560" ext-link-type="gen" xlink:type="simple">PQ288560</ext-link>), HNLN-GR-I3_01−02 (<abbrev xmlns:xlink="http://www.w3.org/1999/xlink" xlink:title="cytochrome c oxidase subunit I" id="ABBRID0ES2AG" xlink:type="simple">COI</abbrev> accession number: <ext-link xmlns:xlink="http://www.w3.org/1999/xlink" xlink:href="PQ288577" ext-link-type="gen" xlink:type="simple">PQ288577</ext-link>, <ext-link xmlns:xlink="http://www.w3.org/1999/xlink" xlink:href="PQ288578" ext-link-type="gen" xlink:type="simple">PQ288578</ext-link>), HNLN-GR-I4_15−16 (<abbrev xmlns:xlink="http://www.w3.org/1999/xlink" xlink:title="cytochrome c oxidase subunit I" id="ABBRID0EA3AG" xlink:type="simple">COI</abbrev> accession number: <ext-link xmlns:xlink="http://www.w3.org/1999/xlink" xlink:href="PQ288586" ext-link-type="gen" xlink:type="simple">PQ288586</ext-link>, <ext-link xmlns:xlink="http://www.w3.org/1999/xlink" xlink:href="PQ288587" ext-link-type="gen" xlink:type="simple">PQ288587</ext-link>), HNLN-GR-I4_20 (<abbrev xmlns:xlink="http://www.w3.org/1999/xlink" xlink:title="cytochrome c oxidase subunit I" id="ABBRID0EO3AG" xlink:type="simple">COI</abbrev> accession number: <ext-link xmlns:xlink="http://www.w3.org/1999/xlink" xlink:href="PQ288590" ext-link-type="gen" xlink:type="simple">PQ288590</ext-link>), Luoning County (<named-content xmlns:xlink="http://www.w3.org/1999/xlink" content-type="dwc:verbatimCoordinates" xlink:type="simple"><named-content content-type="geo-json" specific-use="{&#34;type&#34;:&#34;Point&#34;,&#34;coordinates&#34;:[111.636800,34.436400]}" id="NCID0E13AG" xlink:type="simple">34.4364°N, 111.6368°E</named-content></named-content>), Luoyang Prefecture, Henan Province, China, 2023-05-18, coll. Huifeng Zhao.</p></tp:treatment-sec><tp:treatment-sec sec-type="diagnosis" id="SECID0E63AG"><title>Diagnosis.</title><p>Length 32–61 mm, diameter 2.0–3.8 mm, segments ≤ 131. Body grey. Prostomium prolobous. Clitellum in X–XIII. Setae lumbricine closely paired. Male pores paired in 10/11. Female pore absents. Spermathecal pores small in 7/8 or inconspicuous. Genital markings unpaired in VII–XII. Spermathecae paired in VII–VIII. Testis sacs paired in IX–X, with white prostate glands in X. Ovary chamber in XI, with ovisacs in XII–XVI or XX. Gizzards white, three in XI–XIII.</p></tp:treatment-sec><tp:treatment-sec sec-type="description" id="SECID0EE4AG"><title>Description.</title><p><bold><italic>External characters</italic></bold>: Length 32–61 mm. Specimens preserved in alcohol may have varying shades of gray. Clitellum in X–XIII, its color is lighter than the body color (Fig. <xref ref-type="fig" rid="F4">4B</xref>). Diameter 2–3.8 mm. Segments ≤ 131. Prostomium prolobous (Fig. <xref ref-type="fig" rid="F4">4A</xref>). Dorsal pores absent. Setae lumbricine, small and closely paired (aa = bc). Male pores protrude in 10/11 between setae b and c, close b (Fig. <xref ref-type="fig" rid="F4">4C1, C2</xref>). Penis absent. Spermathecal pores are more usually invisible, or small in 7/8 (Fig. <xref ref-type="fig" rid="F4">4C2</xref>). Female pore absents. Genital markings unpaired and irregular in VII–XII.</p><p><bold><italic>Internal characters</italic></bold>: Septa 5/6–8/9 thick and muscular, 7/8 and 8/9 surround spermathecae, 10/11 and 11/12 relatively thick meet form the ovary chamber. Large yellowish ovisacs extend to XVI or XX (Fig. <xref ref-type="fig" rid="F4">4E1, E2</xref>). Spermathecae paired in VII–VIII, with small and elliptical ampulla and long coiled ducts, and spermathecal atrium thumb-like and relatively large in VIII (Figs <xref ref-type="fig" rid="F4">4G1, G2</xref>, <xref ref-type="fig" rid="F8">8C</xref>). Testis sacs paired in IX–X, with less coiled vas deferens and white prostate glands in X (Fig. <xref ref-type="fig" rid="F4">4F1, F2</xref>). Penis absent. Three gizzards in XII–XVI, yellowish (Fig. <xref ref-type="fig" rid="F4">4D1, D2</xref>).</p></tp:treatment-sec><tp:treatment-sec sec-type="distribution" id="SECID0E15AG"><title>Distribution.</title><p>Japan (from around Tokyo, Honshu to Nagasaki, Kyushu), China (including Taiwan), Korea (including Quelpart/Jeju-do), India and Pakistan.</p></tp:treatment-sec><tp:treatment-sec sec-type="remarks" id="SECID0E65AG"><title>Remarks.</title><p>Morphologically, specimens from China are essentially identical to their Japanese counterparts. However, several minor differences exist between Chinese specimens and those from Japan, such as the body size (32–61 vs 28–70; 2–3.8 vs 2–4.5), the position of the clitellum (X–XIII vs IX, X–XIII, <sup>1</sup>/<sub>2</sub>XIV), the position of ovisacs (XII–XVI or XX vs XI, XII–XVI), and presence of dorsal pores that absent in Chinese specimens and intermittently present in Japanese specimens. A comprehensive morphological description of the <italic><tp:taxon-name><tp:taxon-name-part taxon-name-part-type="genus" reg="Drawida">D.</tp:taxon-name-part> <tp:taxon-name-part taxon-name-part-type="species" reg="japonica">japonica</tp:taxon-name-part></tp:taxon-name></italic> s. s. specimens from Japan, along with relevant supplementary information is provided in <xref ref-type="bibr" rid="B11">Blakemore and Kupriyanova (2010)</xref> and <xref ref-type="bibr" rid="B13">Blakemore et al. (2014)</xref>.</p><fig id="F4" position="float" orientation="portrait"><object-id xmlns:xlink="http://www.w3.org/1999/xlink" content-type="doi" xlink:type="simple">10.3897/zookeys.1264.170881.figure4</object-id><object-id xmlns:xlink="http://www.w3.org/1999/xlink" content-type="arpha" xlink:type="simple">D9FD0059-F43D-5D65-BD92-45E6BB2D8893</object-id><label>Figure 4.</label><caption><p><italic><tp:taxon-name>
              <tp:taxon-name-part taxon-name-part-type="genus" reg="Drawida">Drawida</tp:taxon-name-part> <tp:taxon-name-part taxon-name-part-type="species" reg="japonica">japonica</tp:taxon-name-part></tp:taxon-name></italic> sensu stricto (Michaelsen, 1892). Luoning, Chinese sample (HNLN-GR-I3_02). <bold>A.</bold> Ventral view of the prostomium; <bold>B.</bold> Dorsal view of clitellum region; <bold>C1, C2.</bold> Ventral view of male pores, genital markings, and spermathecal pores; <bold>D1, D2.</bold> Ventral view of gizzards; <bold>E1, E2.</bold> Ventral view of ovary chamber and ovisacs; <bold>F1, F2.</bold> Right testis sac, vas deferens, and prostate gland; <bold>G1, G2.</bold> Ventral view of spermathecae. Scale bars: 0.5 mm.</p></caption><graphic xmlns:xlink="http://www.w3.org/1999/xlink" xlink:href="zookeys-1264-377_article-170881__-g004.jpg" position="float" orientation="portrait" xlink:type="simple" id="oo_1496870.jpg"><uri content-type="original_file" xlink:type="simple">https://binary.pensoft.net/fig/1496870</uri></graphic></fig></tp:treatment-sec><tp:treatment-sec><!--Section generated to contain objects referenced in tp:taxon-treatment.--><fig id="F8" position="float" orientation="portrait"><object-id xmlns:xlink="http://www.w3.org/1999/xlink" content-type="doi" xlink:type="simple">10.3897/zookeys.1264.170881.figure8</object-id><object-id xmlns:xlink="http://www.w3.org/1999/xlink" content-type="arpha" xlink:type="simple">0207CFE1-8AE4-5B65-9EA6-23443386AF1B</object-id><label>Figure 8.</label><caption><p>The spermathecal atrium of three species of <italic><tp:taxon-name><tp:taxon-name-part taxon-name-part-type="genus" reg="Drawida">Drawida</tp:taxon-name-part> <tp:taxon-name-part taxon-name-part-type="species" reg="japonica">japonica</tp:taxon-name-part></tp:taxon-name></italic> species complex. <bold>A.</bold><italic><tp:taxon-name><tp:taxon-name-part taxon-name-part-type="genus" reg="Drawida">Drawida</tp:taxon-name-part> <tp:taxon-name-part taxon-name-part-type="species" reg="henanensis">henanensis</tp:taxon-name-part></tp:taxon-name></italic> sp. nov. (HNLN-GR-I2_34); <bold>B.</bold><italic><tp:taxon-name><tp:taxon-name-part taxon-name-part-type="genus" reg="Drawida">Drawida</tp:taxon-name-part> <tp:taxon-name-part taxon-name-part-type="species" reg="sinensis">sinensis</tp:taxon-name-part></tp:taxon-name></italic> sp. nov. (HNLN-GR-I1_02); <bold>C.</bold><italic><tp:taxon-name><tp:taxon-name-part taxon-name-part-type="genus" reg="Drawida">Drawida</tp:taxon-name-part> <tp:taxon-name-part taxon-name-part-type="species" reg="japonica">japonica</tp:taxon-name-part></tp:taxon-name></italic> (HNLN-GR-I3_02).</p></caption><graphic xmlns:xlink="http://www.w3.org/1999/xlink" xlink:href="zookeys-1264-377_article-170881__-g008.jpg" position="float" orientation="portrait" xlink:type="simple" id="oo_1496874.jpg"><uri content-type="original_file" xlink:type="simple">https://binary.pensoft.net/fig/1496874</uri></graphic></fig></tp:treatment-sec><ref-list><ref id="B46"><mixed-citation xmlns:xlink="http://www.w3.org/1999/xlink" xlink:type="simple"><person-group><name name-style="western"><surname>Michaelsen</surname><given-names>W</given-names></name></person-group> (<year>1900</year>) <source>Das Tierreich 10. <tp:taxon-name><tp:taxon-name-part taxon-name-part-type="class">Vermes</tp:taxon-name-part></tp:taxon-name>, <tp:taxon-name><tp:taxon-name-part taxon-name-part-type="subclass">Oligochaeta</tp:taxon-name-part></tp:taxon-name>.</source><publisher-name>Friedländer &amp; Sohn</publisher-name>, <publisher-loc>Berlin</publisher-loc>, <size units="page">575 pp</size>. [in german] <ext-link xlink:href="10.5962/bhl.title.11605" ext-link-type="doi" xlink:type="simple">https://doi.org/10.5962/bhl.title.11605</ext-link></mixed-citation></ref><ref id="B47"><mixed-citation xmlns:xlink="http://www.w3.org/1999/xlink" xlink:type="simple"><person-group><name name-style="western"><surname>Michaelsen</surname><given-names>W</given-names></name></person-group> (<year>1910</year>) Oligochäten von verschiedenen gebieten. Mitteilungenausdem Naturhistorischen Museums in Hamburg. Beiheft zum Jahrbuch der Hamburgischen Wis- senschaflichen Anstalten, 49 pp. [in German]</mixed-citation></ref><ref id="B49"><mixed-citation xmlns:xlink="http://www.w3.org/1999/xlink" xlink:type="simple"><person-group><name name-style="western"><surname>Michaelsen</surname><given-names>W</given-names></name></person-group> (<year>1931</year>) <article-title>The <tp:taxon-name><tp:taxon-name-part taxon-name-part-type="subclass">Oligochaeta</tp:taxon-name-part></tp:taxon-name> of China.</article-title><source>Peking Natural History Bulletin</source><volume>5</volume>(<issue>3</issue>): <fpage>1</fpage>–<lpage>25</lpage>.</mixed-citation></ref><ref id="B12"><mixed-citation xmlns:xlink="http://www.w3.org/1999/xlink" xlink:type="simple"><person-group><name name-style="western"><surname>Blakemore</surname><given-names>RJ</given-names></name><name name-style="western"><surname>Kupriyanova</surname><given-names>E</given-names></name><name name-style="western"><surname>Grygier</surname><given-names>MJ</given-names></name></person-group> (<year>2010</year>) <article-title>Neotypification of <italic><tp:taxon-name><tp:taxon-name-part taxon-name-part-type="genus">Drawida</tp:taxon-name-part> <tp:taxon-name-part taxon-name-part-type="species">hattamimizu</tp:taxon-name-part></tp:taxon-name></italic> Hatai, 1930 (<tp:taxon-name><tp:taxon-name-part taxon-name-part-type="subclass">Oligochaeta</tp:taxon-name-part></tp:taxon-name>: <tp:taxon-name><tp:taxon-name-part taxon-name-part-type="superorder">Megadrili</tp:taxon-name-part></tp:taxon-name>: <tp:taxon-name><tp:taxon-name-part taxon-name-part-type="family">Moniligastridae</tp:taxon-name-part></tp:taxon-name>) as a model linking mtDNA (COI) sequences to an earthworm type, with a response to the ‘Can of Worms’ theory of cryptic species.</article-title><source>ZooKeys</source><volume>41</volume>: <fpage>1</fpage>–<lpage>29</lpage>.</mixed-citation></ref><ref id="B11"><mixed-citation xmlns:xlink="http://www.w3.org/1999/xlink" xlink:type="simple"><person-group><name name-style="western"><surname>Blakemore</surname><given-names>RJ</given-names></name><name name-style="western"><surname>Kupriyanova</surname><given-names>EK</given-names></name></person-group> (<year>2010</year>) <article-title>Unraveling some Kinki worms (<tp:taxon-name><tp:taxon-name-part taxon-name-part-type="phylum">Annelida</tp:taxon-name-part></tp:taxon-name>: <tp:taxon-name><tp:taxon-name-part taxon-name-part-type="subclass">Oligochaeta</tp:taxon-name-part></tp:taxon-name>: <tp:taxon-name><tp:taxon-name-part taxon-name-part-type="superorder">Megadrili</tp:taxon-name-part></tp:taxon-name>: <tp:taxon-name><tp:taxon-name-part taxon-name-part-type="family">Moniligastridae</tp:taxon-name-part></tp:taxon-name>) – Part I.</article-title><source>Opuscula Zoologica Budapest</source><volume>41</volume>: <fpage>3</fpage>–<lpage>18</lpage>. <ext-link xlink:href="10.3897/zookeys.41.374" ext-link-type="doi" xlink:type="simple">https://doi.org/10.3897/zookeys.41.374</ext-link></mixed-citation></ref><ref id="B13"><mixed-citation xmlns:xlink="http://www.w3.org/1999/xlink" xlink:type="simple"><person-group><name name-style="western"><surname>Blakemore</surname><given-names>RJ</given-names></name><name name-style="western"><surname>Lee</surname><given-names>S</given-names></name><name name-style="western"><surname>Seo</surname><given-names>H-y</given-names></name></person-group> (<year>2014</year>) <article-title>Reports of <italic><tp:taxon-name><tp:taxon-name-part taxon-name-part-type="genus">Drawida</tp:taxon-name-part></tp:taxon-name></italic> (<tp:taxon-name><tp:taxon-name-part taxon-name-part-type="subclass">Oligochaeta</tp:taxon-name-part></tp:taxon-name>: <tp:taxon-name><tp:taxon-name-part taxon-name-part-type="family">Moniligastridae</tp:taxon-name-part></tp:taxon-name>) from far East Asia.</article-title><source>Journal of Species Research</source><volume>3</volume>(<issue>2</issue>): <fpage>127</fpage>–<lpage>166</lpage>. <ext-link xlink:href="10.12651/JSR.2014.3.2.127" ext-link-type="doi" xlink:type="simple">https://doi.org/10.12651/JSR.2014.3.2.127</ext-link></mixed-citation></ref></ref-list></tp:taxon-treatment>
